# Supplementary material for: Tolerance to nascent protein misfolding stress requires fine-tuning of the cAMP/PKA pathway
Source: J Biol Chem. 2021 Apr 22;296:100690. doi: 10.1016/j.jbc.2021.100690 (PMC8164027; doi:10.1016/j.jbc.2021.100690)
Supplement: Supplemental Table S1 [file mmc1.xlsx]

## Sheet: Supplementary Table 1
20150226								20150305
Key:		vector #1			C171S #1					vector #2				vector #3		C171S #2			C171S #3
		untreated	H2O2	AZC	untreated	H2O2	AZC			untreated	H2O2	AZC	untreated	H2O2	AZC	untreated	H2O2	AZC	untreated	H2O2	AZC
	Identified Proteins (549)	PK 1	PK 2	PK 3	PK 7	PK 8	PK 9		Identified Proteins (706)	PK 1	PK 2	PK 3	PK 4	PK 5	PK 6	PK 10	PK 11	PK 12	PK 13	PK 14	PK 15
	TSA1 SGDID:S000004490, Chr XIII from 220138-220728, Genome Release 64-1-1, Verified ORF, "Thioredoxin peroxidase, acts as both a ribosome-associated and free cytoplasmic antioxidant; self-associates to form a high-molecular weight chaperone complex under oxidative stress; deletion results in mutator phenotype"				9 (44%)	8 (40%)	7 (43%)		TSA1 SGDID:S000004490, Chr XIII from 220138-220728, Genome Release 64-1-1, Verified ORF, "Thioredoxin peroxidase, acts as both a ribosome-associated and free cytoplasmic antioxidant; self-associates to form a high-molecular weight chaperone complex under oxidative stress; deletion results in mutator phenotype"							6 (35%)	8 (35%)	6 (26%)	4 (32%)	3 (24%)	5 (32%)
	SUB2 SGDID:S000002242, Chr IV from 305237-306577, Genome Release 64-1-1, Verified ORF, "Component of the TREX complex required for nuclear mRNA export; member of the DEAD-box RNA helicase superfamily and is involved in early and late steps of spliceosome assembly; homolog of the human splicing factor hUAP56"								SUB2 SGDID:S000002242, Chr IV from 305237-306577, Genome Release 64-1-1, Verified ORF, "Component of the TREX complex required for nuclear mRNA export; member of the DEAD-box RNA helicase superfamily and is involved in early and late steps of spliceosome assembly; homolog of the human splicing factor hUAP56"							2 (6.7%)	3 (9.6%)		2 (6.7%)
	SER3 SGDID:S000000883, Chr V from 322686-324095, Genome Release 64-1-1, Verified ORF, "3-phosphoglycerate dehydrogenase, catalyzes the first step in serine and glycine biosynthesis; isozyme of Ser33p"				2 (20%)	2 (11%)	3 (19%)		SER3 SGDID:S000000883, Chr V from 322686-324095, Genome Release 64-1-1, Verified ORF, "3-phosphoglycerate dehydrogenase, catalyzes the first step in serine and glycine biosynthesis; isozyme of Ser33p"	3 (25%)				2 (7.5%)	2 (18%)		3 (20%)				2 (15%)
	ZTA1 SGDID:S000000250, Chr II from 331511-330507, Genome Release 64-1-1, reverse complement, Verified ORF, "NADPH-dependent quinone reductase, GFP-tagged protein localizes to the cytoplasm and nucleus; has similarity to E. coli quinone oxidoreductase and to human zeta-crystallin"				2 (8.4%)		2 (9.3%)		ZTA1 SGDID:S000000250, Chr II from 331511-330507, Genome Release 64-1-1, reverse complement, Verified ORF, "NADPH-dependent quinone reductase, GFP-tagged protein localizes to the cytoplasm and nucleus; has similarity to E. coli quinone oxidoreductase and to human zeta-crystallin"								4 (19%)	3 (7.8%)
	RFA1 SGDID:S000000065, Chr I from 158619-156754, Genome Release 64-1-1, reverse complement, Verified ORF, "Subunit of heterotrimeric Replication Protein A (RPA), which is a highly conserved single-stranded DNA binding protein involved in DNA replication, repair, and recombination"								RFA1 SGDID:S000000065, Chr I from 158619-156754, Genome Release 64-1-1, reverse complement, Verified ORF, "Subunit of heterotrimeric Replication Protein A (RPA), which is a highly conserved single-stranded DNA binding protein involved in DNA replication, repair, and recombination"		2 (3.4%)	2 (4.3%)			2 (4.3%)		3 (7.2%)	5 (9.7%)		2 (5.2%)
	MLP2 SGDID:S000001411, Chr IX from 68067-63028, Genome Release 64-1-1, reverse complement, Verified ORF, "Myosin-like protein associated with the nuclear envelope, connects the nuclear pore complex with the nuclear interior; involved in the Tel1p pathway that controls telomere length"								MLP2 SGDID:S000001411, Chr IX from 68067-63028, Genome Release 64-1-1, reverse complement, Verified ORF, "Myosin-like protein associated with the nuclear envelope, connects the nuclear pore complex with the nuclear interior; involved in the Tel1p pathway that controls telomere length"					2 (1%)			3 (1.7%)	2 (1%)		2 (1.2%)
	TOR1 SGDID:S000003827, Chr X from 559416-566828, Genome Release 64-1-1, Verified ORF, "PIK-related protein kinase and rapamycin target; subunit of TORC1, a complex that controls growth in response to nutrients by regulating translation, transcription, ribosome biogenesis, nutrient transport and autophagy; involved in meiosis"								TOR1 SGDID:S000003827, Chr X from 559416-566828, Genome Release 64-1-1, Verified ORF, "PIK-related protein kinase and rapamycin target; subunit of TORC1, a complex that controls growth in response to nutrients by regulating translation, transcription, ribosome biogenesis, nutrient transport and autophagy; involved in meiosis"								2 (0.77%)			2 (0.65%)	2 (1.5%)
	BUD2 SGDID:S000001575, Chr XI from 269459-266145, Genome Release 64-1-1, reverse complement, Verified ORF, "GTPase activating factor for Rsr1p/Bud1p required for both axial and bipolar budding patterns; mutants exhibit random budding in all cell types"								BUD2 SGDID:S000001575, Chr XI from 269459-266145, Genome Release 64-1-1, reverse complement, Verified ORF, "GTPase activating factor for Rsr1p/Bud1p required for both axial and bipolar budding patterns; mutants exhibit random budding in all cell types"								2 (1.9%)			2 (1.5%)
	YMR102C SGDID:S000004708, Chr XIII from 472352-469848, Genome Release 64-1-1, reverse complement, Uncharacterized ORF, "Protein of unknown function; transcription is activated by paralogous transcription factors Yrm1p and Yrr1p along with genes involved in multidrug resistance; mutant shows increased resistance to azoles; YMR102C is not an essential gene"					3 (3%)			YMR102C SGDID:S000004708, Chr XIII from 472352-469848, Genome Release 64-1-1, reverse complement, Uncharacterized ORF, "Protein of unknown function; transcription is activated by paralogous transcription factors Yrm1p and Yrr1p along with genes involved in multidrug resistance; mutant shows increased resistance to azoles; YMR102C is not an essential gene"											3 (3%)
	BCY1 SGDID:S000001295, Chr IX from 291669-290419, Genome Release 64-1-1, reverse complement, Verified ORF, "Regulatory subunit of the cyclic AMP-dependent protein kinase (PKA), a component of a signaling pathway that controls a variety of cellular processes, including metabolism, cell cycle, stress response, stationary phase, and sporulation"								BCY1 SGDID:S000001295, Chr IX from 291669-290419, Genome Release 64-1-1, reverse complement, Verified ORF, "Regulatory subunit of the cyclic AMP-dependent protein kinase (PKA), a component of a signaling pathway that controls a variety of cellular processes, including metabolism, cell cycle, stress response, stationary phase, and sporulation"			2 (4.6%)						4 (12%)		3 (9.4%)	3 (11%)
	LYS21 SGDID:S000002289, Chr IV from 227393-228715, Genome Release 64-1-1, Verified ORF, "Homocitrate synthase isozyme, catalyzes the condensation of acetyl-CoA and alpha-ketoglutarate to form homocitrate, which is the first step in the lysine biosynthesis pathway; highly similar to the other isozyme, Lys20p"								LYS21 SGDID:S000002289, Chr IV from 227393-228715, Genome Release 64-1-1, Verified ORF, "Homocitrate synthase isozyme, catalyzes the condensation of acetyl-CoA and alpha-ketoglutarate to form homocitrate, which is the first step in the lysine biosynthesis pathway; highly similar to the other isozyme, Lys20p"							2 (32%)		2 (31%)		2 (11%)	2 (15%)
	HXK1 SGDID:S000001949, Chr VI from 255049-253592, Genome Release 64-1-1, reverse complement, Verified ORF, "Hexokinase isoenzyme 1, a cytosolic protein that catalyzes phosphorylation of glucose during glucose metabolism; expression is highest during growth on non-glucose carbon sources; glucose-induced repression involves the hexokinase Hxk2p"								HXK1 SGDID:S000001949, Chr VI from 255049-253592, Genome Release 64-1-1, reverse complement, Verified ORF, "Hexokinase isoenzyme 1, a cytosolic protein that catalyzes phosphorylation of glucose during glucose metabolism; expression is highest during growth on non-glucose carbon sources; glucose-induced repression involves the hexokinase Hxk2p"		2 (4.1%)				2 (4.1%)			3 (7.4%)		2 (4.1%)	2 (3.5%)
	SRP1 SGDID:S000005133, Chr XIV from 284260-285888, Genome Release 64-1-1, Verified ORF, "Karyopherin alpha homolog, forms a dimer with karyopherin beta Kap95p to mediate import of nuclear proteins, binds the nuclear localization signal of the substrate during import; may also play a role in regulation of protein degradation"								SRP1 SGDID:S000005133, Chr XIV from 284260-285888, Genome Release 64-1-1, Verified ORF, "Karyopherin alpha homolog, forms a dimer with karyopherin beta Kap95p to mediate import of nuclear proteins, binds the nuclear localization signal of the substrate during import; may also play a role in regulation of protein degradation"									3 (7.7%)			2 (3.7%)
	DAK1 SGDID:S000004535, Chr XIII from 133475-135229, Genome Release 64-1-1, Verified ORF, "Dihydroxyacetone kinase, required for detoxification of dihydroxyacetone (DHA); involved in stress adaptation"						2 (3.6%)		DAK1 SGDID:S000004535, Chr XIII from 133475-135229, Genome Release 64-1-1, Verified ORF, "Dihydroxyacetone kinase, required for detoxification of dihydroxyacetone (DHA); involved in stress adaptation"						2 (3.1%)			4 (6.5%)
	EDE1 SGDID:S000000143, Chr II from 132040-127895, Genome Release 64-1-1, reverse complement, Verified ORF, "Key endocytic protein involved in a network of interactions with other endocytic proteins, binds membranes in a ubiquitin-dependent manner, may also bind ubiquitinated membrane-associated proteins"						3 (2.2%)		EDE1 SGDID:S000000143, Chr II from 132040-127895, Genome Release 64-1-1, reverse complement, Verified ORF, "Key endocytic protein involved in a network of interactions with other endocytic proteins, binds membranes in a ubiquitin-dependent manner, may also bind ubiquitinated membrane-associated proteins"			2 (1.4%)						2 (1.4%)
